# Supplementary material for: CCR5 Antagonist Maraviroc Inhibits Acute Exacerbation of Lung Inflammation Triggered by Influenza Virus in Cigarette Smoke-Exposed Mice
Source: Pharmaceuticals (Basel). 2021 Jun 28;14(7):620. doi: 10.3390/ph14070620 (PMC8308708; doi:10.3390/ph14070620)
Supplement: Supplementary file 1 [file pharmaceuticals-14-00620-s001.zip]

Archive with 1 entries (1 files):
- pharmaceuticals-1228161-supplementary.pdf
